# Supplementary material for: Incidence of COVID-19-Associated Hospitalization by Vaccination Status in Children and Adolescents During Omicron-Dominant Period in Japan: The VENUS Study
Source: Children (Basel). 2026 Jan 28;13(2):183. doi: 10.3390/children13020183 (PMC12939590; doi:10.3390/children13020183)
Supplement: Supplementary file 1 [file children-13-00183-s001.zip]

Archive with 2 entries (1 files):
- children-4088328-supplementary/
- children-4088328-supplementary/20260122_supplementary material.pdf
